# Supplementary material for: Autocrine Wingless constricts the Drosophila embryonic gut by Ca+2-mediated repolarisation of mesoderm cells
Source: EMBO Rep. 2025 Mar 7;26(7):1737–48. doi: 10.1038/s44319-025-00411-x (PMC11977022; doi:10.1038/s44319-025-00411-x)
Supplement: Supplementary file 2 — Movie EV1 [file 44319_2025_411_MOESM2_ESM.zip]

Archive with 5 entries (4 files):
- Movie EV1/
- Movie EV1/Figure legend movie EV1.docx
- __MACOSX/Movie EV1/._Figure legend movie EV1.docx
- Movie EV1/movieEV1.avi
- __MACOSX/Movie EV1/._movieEV1.avi
