# Supplementary material for: Autocrine Wingless constricts the Drosophila embryonic gut by Ca+2-mediated repolarisation of mesoderm cells
Source: EMBO Rep. 2025 Mar 7;26(7):1737–48. doi: 10.1038/s44319-025-00411-x (PMC11977022; doi:10.1038/s44319-025-00411-x)
Supplement: Supplementary file 3 — Movie EV2 [file 44319_2025_411_MOESM3_ESM.zip]

Archive with 5 entries (4 files):
- Movie EV2/
- Movie EV2/movie EV2.avi
- __MACOSX/Movie EV2/._movie EV2.avi
- Movie EV2/Figure legend Movie EV2.docx
- __MACOSX/Movie EV2/._Figure legend Movie EV2.docx
